# Supplementary material for: Mechanisms of SARS-CoV-2 neutralization by shark variable new antigen receptors elucidated through X-ray crystallography
Source: Nat Commun. 2021 Dec 16;12:7325. doi: 10.1038/s41467-021-27611-y (PMC8677774; doi:10.1038/s41467-021-27611-y)
Supplement: Supplementary file 3 — Source Data [file 41467_2021_27611_MOESM3_ESM.xlsx]

## Sheet: Fig 1A
FIG 1A- ELISA SCREEN FOR SARS-COV-2 RBD BINDERS
		SARS-CoV-2 RBD		Human Serum Albumin
		AVG	SEM	AVG	SEM
	media	0.725	0.163	0.14	0.065
	media	0.845	0.102	0.156	0.087
	E06	0.609	0.231	0.105	2.007
	E06	0.695	0.331	0.131	2.107
	VNAR sample 1	0.55	0.061	0.518	0.092
	VNAR sample 2	0.533	0.061	0.523	0.087
	VNAR sample 3	0.518	0.092	0.533	0.061
	VNAR sample 4	0.645	0.094	0.539	0.07
	VNAR sample 5	0.645	0.077	0.547	0.076
	VNAR sample 6	0.547	0.076	0.55	0.061
	VNAR sample 7	0.594	0.061	0.589	0.07
	VNAR sample 8	0.604	0.062	0.59	0.077
	VNAR sample 9	1.92	0.064	0.592	0.068
	VNAR sample 10	0.647	0.071	0.594	0.061
	VNAR sample 11	0.603	0.059	0.595	0.066
	VNAR sample 12	0.595	0.066	0.601	0.063
	VNAR sample 13	0.607	0.066	0.603	0.059
	VNAR sample 14	0.655	0.071	0.604	0.062
	VNAR sample 15	0.629	0.071	0.607	0.066
	VNAR sample 16	0.523	0.087	0.609	0.231
	VNAR sample 17	0.105	2.007	0.618	0.06
	VNAR sample 18	0.539	0.07	0.629	0.071
	VNAR sample 19	0.592	0.068	0.645	0.094
	VNAR sample 20	0.601	0.063	0.645	0.077
	VNAR sample 21	0.131	2.107	0.647	0.071
	VNAR sample 22	0.659	0.073	0.655	0.071
	VNAR sample 23	0.618	0.06	0.659	0.073
	VNAR sample 24	0.59	0.077	0.692	0.079
	VNAR sample 25	0.589	0.07	0.695	0.331
	VNAR sample 26	0.14	0.065	0.725	0.163
	VNAR sample 27	0.692	0.079	0.845	0.102
	CR3022-RB	0.156	0.087	1.92	0.064

## Sheet: Fig 1B
FIG 1B - PRIMARY SCREEN OF VNARS FOR NEUTRALIZATION OF PSEUDOTYPED SARS-COV-1 AND SARS-COV-2
	VNAR ID	SR_2D01		SR_2D01		SR_4C1		SR_4C1		SR_4C11		SR_4C11		SR_4G5		SR_4G5		SR_3B4		SR_3B4		SR_2C02		SR_2C02		SR_4C10		SR_4C10		SR_2C02-huFC-2D01		SR_2C02-huFC-2D01		VHH-72-huFc		VHH-72-huFc		SR_2C02-Fc		SR_2C02-Fc		SR_4G5-Fc		SR_4G5-Fc		SR_2D01-huFc-2C02		SR_2D01-huFc-2C02
	Pseudovirus	SARS classic		SARS-CoV-2		SARS classic		SARS-CoV-2		SARS classic		SARS-CoV-2		SARS classic		SARS-CoV-2		SARS classic		SARS-CoV-2		SARS classic		SARS-CoV-2		SARS classic		SARS-CoV-2		SARS classic		SARS-CoV-2		SARS classic		SARS-CoV-2		SARS classic		SARS-CoV-2		SARS classic		SARS-CoV-2		SARS classic		SARS-CoV-2
	[antibody], M	AVG	SEM	AVG	SEM	AVG	SEM	AVG	SEM	AVG	SEM	AVG	SEM	AVG	SEM	AVG	SEM	AVG	SEM	AVG	SEM	AVG	SEM	AVG	SEM	AVG	SEM	AVG	SEM	AVG	SEM	AVG	SEM	AVG	SEM	AVG	SEM	AVG	SEM	AVG	SEM	AVG	SEM	AVG	SEM	AVG	SEM	AVG	SEM
	0	100	4.88685	100	2.43994	100	4.88685	100	2.43994	100	4.88685	100	2.43994	100	4.88685	100	2.43994	100	7.22625	100	2.99444	100	7.22625	100	2.99444	100	7.22625	100	2.99444	100	7.22625	100	2.99444	100	0.75256	100	2.15312	100	0.90723	100	5.74617	100	1.36517	100	3.87399	100	1.25245	100	7.31073
	1e-12
	1e-11	94.3397	4.00886	99.0677	2.4562	94.7781	4.6873	93.879	0.79297	92.9782	1.11284	98.1537	2.98702	94.31	2.00475	115.094	7.69665	96.4607	4.88711	96.2576	5.04538	100.924	2.27863	93.3254	0.54907	92.7416	3.833	97.176	1.56517	93.6063	4.11239	96.437	0.59952	94.2997	2.02337	95.8267	1.04435	94.5337	0.88415	100.423	1.85193	90.4883	1.4703	97.6798	4.23071	92.2504	1.35731	105.402	7.86849
	1e-10	94.2408	0.93022	103.099	2.66518	91.6134	4.43603	105.259	2.04072	93.7232	5.60625	103.49	0.8684	92.0584	6.48106	101.662	3.04101	87.1258	3.03344	81.0055	1.98152	88.0896	5.19286	87.915	4.80589	90.5101	4.00336	96.7802	0.86894	87.507	1.96407	97.8622	0.20948	93.319	6.65477	90.3597	2.30238	96.7235	0.3266	94.5592	2.36962	95.1324	0.99603	94.183	1.564	104.816	3.55638	90.1834	6.9481
	1e-09	91.1551	3.27295	92.4012	5.11598	84.6212	1.75097	89.0736	3.09047	87.1102	2.20783	95.7068	1.06087	90.0771	1.93703	98.3269	2.35535	74.7939	3.88961	53.5498	2.73296	72.7763	2.12819	53.8137	1.72884	76.9603	3.29205	57.7989	6.21893	80.7568	4.35964	72.6577	1.25384	83.0524	3.20532	62.2696	4.31819	92.0338	1.16765	93.2981	3.62749	95.1143	1.51619	89.2725	3.18015	108.17	2.85613	91.0106	6.24538
	1e-08	78.7334	13.5845	100.192	5.59282	62.1778	5.38149	95.4304	5.51142	72.6017	4.87141	92.9503	2.38535	75.2159	5.19323	92.1064	1.24845	57.0229	2.52646	35.5846	2.83615	59.3163	3.19333	25.7086	6.54768	63.2585	4.85142	36.6324	7.06793	64.6253	2.81093	52.4413	1.24883	57.7076	8.22867	14.0112	4.60086	82.3928	0.5902	90.7429	2.88457	87.0705	2.90044	81.7278	2.41591	100.506	0.9812	95.0186	5.93829
	1e-07	66.5952	4.94008	53.0771	5.94923	57.5427	3.58245	45.8579	9.58832	64.4458	2.25433	44.1554	3.29086	70.7523	2.05577	40.0685	2.5281	27.5026	3.16391	9.82581	2.22963	22.9468	3.71599	12.3542	3.04993	35.384	12.6182	18.0549	3.66446	60.5281	1.59224	25.3101	0.18475	33.3742	8.20111	5.07998	1.50225	85.1247	0.50185	81.0293	1.67638	77.8268	2.06093	78.3907	2.00954	107.788	3.07648	85.0738	4.1771
	6.33e-07
	1e-06	30.9982	4.39166	28.7662	1.86783	28.5126	2.1823	19.5644	5.72412	34.6838	1.02944	23.3048	3.25409	41.5441	3.04741	23.7397	2.61951	3.81826	1.13408	2.72103	0.83167	2.91948	1.50815	1.42518	0.23753	12.1242	8.71944	2.98232	1.41734	27.8064	1.0204	5.99103	0.46916	9.43917	2.85458	0.37078	0.09375	76.3013	0.50662	77.3631	0.72126	64.2116	1.23753	62.2926	1.45159	92.6554	2.37743	53.4041	3.46644
	2e-06																																													95.9417	3.05119	48.7856	1.941
	3e-06																																									47.7288	0.98842	48.1703	3.89085
	5e-06
	1e-05	4.49331	1.16503	5.12235	1.6244	4.70759	1.68671	5.21816	0.88421	9.80748	2.77045	3.77358	0.35521	19.1633	2.12677	2.66067	0.20518	1.05994	0.34512	-0.26392	0.22549	2.08269	0.5377	-0.39588	0.20948	1.52482	0.9426	0.87094	0.88993	3.81826	0.93338	7.49538	2.98302	3.37113	0.78554	0.26252	0.305
[truncated: 40 more columns]

## Sheet: Fig 1C
FIG 1C - IC50 VALUES FROM PRIMARY SCREEN
		SARS-CoV-1		SARS-CoV-2
		IC50 (M)	STDEV	IC50 (M)	STDEV
	VHH-72-Fc	2.02374e-08	2.74281e-09	1.49595e-09	2.45317e-10
	SR_2C02	1.17618e-08	3.69547e-09	1.69338e-09	4.76519e-10
	SR_3B4	1.29915e-08	3.78815e-09	2.00132e-09	6.62905e-10
	SR_4C10	2.47533e-08	7.11764e-09	3.33398e-09	9.36972e-10
	SR_2C02-huFC-2D01	8.12979e-08	4.24978e-08	1.03483e-08	3.4257e-09
	SR_4G5	3.82468e-07	9.08324e-08	8.9335e-08	3.12136e-08
	SR_4C1	7.45772e-08	3.41162e-08	1.06038e-07	2.61664e-08
	SR_4C11	1.86057e-07	5.6321e-08	1.06872e-07	2.59549e-08
	SR_2D01	2.30371e-07	6.31808e-08	1.83594e-07	4.59907e-08
	SR_3B4-Fc	1.45715e-06	4.54589e-07	4.39505e-07	5.09959e-08
	SR_4C10-Fc	5.8463e-06	4.53046e-06	4.52243e-07	1.28781e-07
	SS_A6-Fc	1.44899e-06	5.17825e-07	4.73207e-07	1.18481e-07
	SR_4C1-Fc	3.824e+21	0	8.74568e-07	1.29e-07
	SS_C10-Fc	0.00541	0	1.16072e-06	4.43636e-07
	SR_2D01-Fc	5.25695e-06	3.43121e-06	1.33835e-06	2.15407e-07
	SR_2D01-huFc-2C02	4.14641e-05	4.06105e-05	1.62605e-06	3.90778e-07
	SR_4G5-Fc	3.21584e-06	1.01292e-06	3.5244e-06	1.02615e-06
	SR_F1-Fc	1.20516e+152	0	1.77841e-05	1.40856e-05
	SS_A6-Fc	3.51681e-06	2.2156e-06	5.61007e-05	4.19122e-05
	SR_2C02-Fc	0.0014	0	0.000230188	9.63403e-05
	VNAR D1-C4	7.65268e+151	0	2.51519e+151	0
	VNAR 2V-Fc	7.9873e+151	0	7.92943e+151	0

## Sheet: Fig 1E
FIG 1E - HEATMAP OF IC50 VALUES OF SELECTED VNARS AGAINST PSEUDOTYPED CORONAVIRUSES
	Log(IC50)
			3B4	2C02	4C10	2D01	2V
		SARS-CoV-2	-8.46344	-8.06198	-8.51999	-7.40671	9.11394
		SARS-CoV-1	-8.10073	-7.73993	-8.04818	-6.99568	0.62737
		WIV1-CoV	-8.02273	-7.14813	-7.56543	-5.94692	16.4533
		MERS-CoV	-6.02641	-4.3439	-4.18575	-4.08092	2.93349
		VSV	31.2095	-4.6038	27.4533	25.0086	27.8639

## Sheet: Fig 1F 
FIG 1F - SECONDARY VALIDATION OF LEAD NEUTRALIZING VNARS IN CALU-3 CELLS
CALU-3
SARS-1 PSEUDOVIRUS																	CALU-3
NORMALIZED TRIPLICATE DATA																	n1
																		SARS-1 PSEUDOVIRUS																					2D01		3B4		2C02		4C10		2V
		2D01		3B4		2C02		4C10		2V										2D01			3B4			2C02			4C10			2V							AVG	STDEV	AVG	STDEV	AVG	STDEV	AVG	STDEV	AVG	STDEV
		AVG	SEM	AVG	SEM	AVG	SEM	AVG	SEM	AVG	SEM								0	36080	37212	33761	34623	36825	37789	39635	33302	34713	36348	34324	36851	36110	34337	33621				0	35684.3	1759.19	36412.3	1622.84	35883.3	3324.75	35841	1337.62	34689.3	1281.36
	0	100.313	1.74856	98.53	1.75561	100.06	0.931377	100.871	0.2412	100.226	2.79027								1e-11	37090	38255	34707	35422	37674	38660	41527	34891	36369	41249	38952	41820	38911	37000	36229				1e-11	36684	1808.51	37252	1659.74	37595.7	3483.91	40673.7	1518.09	37380	1380.79
	1e-11	95.3389	8.46172	94.199	6.8181	96.8534	8.12435	105.594	7.87563	99.2239	4.99277								1e-10	37703	38887	35281	33385	35508	36438	42364	35595	37102	35934	33932	36432	38433	36547	35784				1e-10	37290.3	1838.08	35110.3	1564.87	38353.7	3553.85	35432.7	1323.25	36921.3	1363.6
	1e-10	100.79	8.51346	88.449	5.3407	98.724	6.01139	95.9084	3.80499	98.1135	2.88926								1e-09	35776	36899	33477	27613	29369	30137	37767	31732	33076	30396	28703	30816	39343	37412	36631				1e-09	35384	1744.35	29039.7	1293.83	34191.7	3168.41	29971.7	1118.59	37795.3	1396.05
	1e-09	95.5185	3.25834	62.8514	9.63689	76.6724	9.57682	68.5163	7.7247	101.4	2.38401								1e-08	26608	27444	24899	16982	18063	18535	23596	19826	20666	12784	12072	12961	37498	35657	34914				1e-08	26317	1297.22	17860	796.153	21362.7	1979.2	12605.7	470.566	36023	1330.31
	1e-08	72.8783	0.976459	36.6283	8.2397	44.7915	9.16872	35.1285	3.82556	97.0098	4.0192								1e-07	15788	16284	14774	9950	10583	10860	10418	8753	9124	7677	7250	7783	35057	33336	32641				1e-07	15615.3	769.666	10464.3	466.462	9431.67	874.1	7570	282.151	33678	1243.78
	1e-07	47.7608	11.5017	19.7715	5.13779	19.9742	4.72945	19.2397	2.97128	97.8547	2.08588								1e-06	7488	7723	7007	5368	5709	5858	3876	3257	3395	701	662	711	32022	30450	29815				1e-06	7406	364.975	5645	251.191	3509.33	324.953	691.333	25.8908	30762.3	1136.17
	1e-06	29.4546	10.6704	6.77867	4.53107	8.07882	4.17814	1.22293	0.523366	96.0772	7.90004								1e-05	3296	3399	3084	1254	1334	1369	1798	1510	1574	489	462	496	37548	35704	34960				1e-05	3259.67	160.612	1319	58.9491	1627.33	151.226	482.333	17.9536	36070.7	1332.39
	1e-05	7.25088	3.43121	1.30734	1.19356	1.94849	1.33811	0.53858	0.406212	93.5719	3.85353
																	CALU-3
																	n2
																		SARS-1 PSEUDOVIRUS																					2D01		3B4		2C02		4C10		2V
																				2D01			3B4			2C02			4C10			2V							AVG	STDEV	AVG	STDEV	AVG	STDEV	AVG	STDEV	AVG	STDEV
																			0	41937	42859	41206	39624	39193	38388	41288	42991	39161	37909	41937	43220	41276	39249	38431				0	42000.7	828.337	39068.3	627.36	41146.7	1918.91	41022	2771.21	39652	1464.69
																			1e-11	42465	43398	41725	39929	39495	38684	42610	44367	40414	42375	46878	48312	43810	41659	40790				1e-11	42529.3	838.353	39369.3	631.942	42463.7	1980.56	45855	3097.88	42086.3	1554.69
																			1e-10	45930	46940	45130	35800	35411	34684	41351	43057	39220	37560	41550	42822	41164	39143	38327				1e-10	46000	907.028	35298.3	566.467	41209.3	1922.42	40644	2745.5	39544.7	1460.53
																			1e-09	39881	40758	39187	24004	23743	23256	27850	28999	26415	23030	25477	26256	41275	39248	38430				1e-09	39942	787.274	23667.7	379.648	27754.7	1294.64	24921	1683.34	39651	1464.69
																			1e-08	29978	30637	29456	15738	15567	15247	11478	11951	10887	10655	11787	12148	37582	35737	34991				1e-08	30023.7	591.823	15517.3	249.24	11438.7	533.089	11530	778.973	36103.3	1333.78
																			1e-07	28113	28731	27623	7536	7454	7301	4379	4560	4154	5025	5559	5729	42894	40789	39938				1e-07	28155.7	555.231	7430.33	119.274	4364.33	203.397	5437.67	367.349	41207	1521.69
																			1e-06	20534	20986	20177	671	664	650	52	54	49	76	84	87	47177	44861	43925				1e-06	20565.7	405.429	661.667	10.6927	51.6667	2.51661	82.3333	5.68624	45321	1674.09
																			1e-05	4873	4980	4788	48	47	46	53	55	50	51	56	58	37242	35413	34674				1e-05	4880.33	96.2098	47	1	52.6667	2.51661	55	3.60555	35776.3	1321.99
																	CALU-3
																	n3
																		SARS-1 PSEUDOVIRUS																					2D01		3B4		2C02		4C10		2V
																				2D01			3B4			2C02			4C10			2V							AVG	STDEV	AVG	STDEV	AVG	STDEV	AVG	STDEV	AVG	STDEV
																			0	36037	37980	37646	37939	37660	35880	37443	35552	39571	41711	37747	36384	41655	36736	42798				0	37221	1038.88	37159.7	1116.97	37522	2010.66	38614	2767.31	40396.3	3221.05
																			1e-11	29004	30568	30299	31668	31435	29949	30714	29162	32460	37059	33538	32326	35141	30992	36106				1e-11	29957	836.21	31017.3	932.51	30778.7	1649.95	34307.7	2458.58	34079.7	2717.18
																			1e-10	31260	32946	32655	31193	30963	29500	33221	31543	35109	36426	32965	31774	36802	32456	37812				1e-10	32287	901.231	30552	918.288	33291	1784.03	33721.7	2416.54	35690	2845.89
																			1e-09	32907	34681	34375	19059	18918	18024	25090	23823	26516	24823	22464	21653	39617	34938	40704				1e-09	33987.7	948.309	18667	561.299	25143	1347.28	22980	1646.79	38419.7	3063.8
																			1e-08	26222	27636	27393	8428	8366	7970	17660	16768	18664	17184	15551	14989	39828	35125	40921				1e-08	27083.7	756.052	8254.67	248.47	17697.3	948.551	15908	1140.22	38624.7	3079.68
																			1e-07	11149	11750	11646	4558	4525	4311	8668	8230	9161	9534	8628	8316	38460	33918	39516				1e-07	11515	321.202	4464.67	134.098	8686.33	465.771	8826	632.68	37298	2974.4
																			1e-06	6262	6599	6541	1128	1120	1067	5441	5166	5750	631	571	550	35584	31382	36561				1e-06	6467.33	180.173	1105	33.1512	5452.33	292.165	584	42.0357	34509	2751.77
																			1e-05	220	232	230	44	43	41	441	419	466	53	48	47	36032	31777	37021				1e-05	227.333	6.4291	42.6667	1.52753	442	23.516	49.3333	3.21455	34943.3	2786.36
CALU-3
SARS-2 PSEUDOVIRUS																	CALU-3
NORMALIZED TRIPLICATE DATA																	n1
																		SARS-2 PSEUDOVIRUS																					2D01		3B4		2C02		4C10		2V
		2D01		3B4		2C02		4C10		2V										2D01			3B4			2C02			4C10			2V							AVG	STDEV	AVG	STDEV	AVG	STDEV	AVG	STDEV	AVG	STDEV
		AVG	SEM	AVG	SEM	AVG	SEM	AVG	SEM	AVG	SEM								0	31421	32111	30874	29688	29365	28762	30935	32211	29341	28403	31421	32382	29145	31421	32363				0	31468.7	619.876	29271.7	470.002	30829	1437.93	30735.3	2076.23	30976.3	1654.44
	0	98.2846	2.32365	98.1449	1.82109	98.8638	0.862667	100.877	0.311438	103.829	1.43176								1e-11	30780	31457	30244	29721	29398	28794	30885	32159	29294	30716	33979	35019	29927	32264	33231				1e-11	30827	607.864	29304.3	470.545	30779.3	1435.42	33238	2245.16	31807.3	1698.68
	1e-11	101.539	2.55116	102.042	6.02027	105.882	2.85542	111.968	4.17449	110.753	4.12994								1e-10	35241	36015	34627	27332	27035	26480	35487	36951	33659	28700	31750	32721	33293	35893	36969				1e-10	35294.3	695.535	26949	432.462	35365.7	1649.35	31057	2098.17	35385	1889.92
	1e-10	101.391	7.01831	88.6163	1.28428	105.552	5.30515	97.6278	4.8531	109.621	3.42968								1e-09	25141	25693	24703	17746	17553	17192	19016	19801	18036	14952	16541	17047	28062	30253	31160				1e-09	25179	496.093	17497	281.213	18951	884.294	16180	1093.16	29825	1592.73
	1e-09	93.9435	7.67609	59.1755	2.08855	71.3699	5.17752	53.0173	3.27241	108.584	6.93731								1e-08	19100	19520	18768	11327	11204	10974	12184	12686	11556	9208	10186	10498	27639	29797	30691				1e-08	19129.3	376.857	11168.3	179.182	12142	566.17	9964	673.044	29375.7	1569.02
	1e-08	58.994	3.29875	38.8735	2.22887	44.9438	8.18505	30.1516	2.16571	103.205	4.26787								1e-07	13495	13792	13260	5403	5344	5235	6483	6751	6149	4235	4684	4828	29448	31748	32700				1e-07	13515.7	266.601	5327.33	85.2311	6461	301.602	4582.33	309.297	31298.7	1671.92
	1e-07	47.1915	8.88867	14.3446	1.99544	25.4051	2.88704	16.453	2.39495	111.85	7.21299								1e-06	3174	3243	3118	392	387	380	581	605	551	1041	1152	1187	25961	27989	28828				1e-06	3178.33	62.6126	386.333	6.02771	579	27.0555	1126.67	76.2255	27592.7	1474.02
	1e-06	16.9278	6.1962	2.85006	1.57126	4.29193	2.73795	2.29626	0.736018	101.713	9.21233								1e-05	388	397	381	416	412	403	336	349	318	442	489	504	30337	32706	33687				1e-05	388.667	8.02081	410.333	6.65833	334.333	15.5671	478.333	32.3471	32243.3	1722.26
	1e-05	7.72469	5.21809	2.01179	0.664742	2.10819	1.059	0.718914	0.435442	104.37	0.448567
																	CALU-3
																	n2
																		SARS-2 PSEUDOVIRUS																					2D01		3B4		2C02		4C10		2V
																				2D01			3B4			2C02			4C10			2V							AVG	STDEV	AVG	STDEV	AVG	STDEV	AVG	STDEV	AVG	STDEV
																			0	21858	22541	23238	24354	24441	23774	23067	21035	25703	27987	22895	21413	27238	22282	25203				0	22545.7	690.012	24189.7	362.597	23268.3	2340.5	24098.3	3448.24	24907.7	2491.16
																			1e-11	24545	25312	26095	27336	27433	26685	25303	23073	28193	33251	27201	25440	30728	25136	28432				1e-11	25317.3	775.014	27151.3	406.758	25523	2567.08	28630.7	4097.06	28098.7	2810.86
																			1e-10	21237	21900	22578	21833	21911	21313	22923	20903	25542	24328	19902	18614	26954	22049	24940				1e-10	21905	670.514	21685.7	325.087	23122.7	2325.94	20948	2997.17	24647.7	2465.53
																			1e-09	21081	21739	22412	13683	13732	13357	18785	17129	20931	13123	10735	10040	27917	22837	25831				1e-09	21744	665.514	13590.7	203.839	18948.3	1906.26	11299.3	1617.12	25528.3	2553.49
																			1e-08	12091	12469	12855	10382	10419	10135	14397	13129	16042	7139	5840	5462	26858	21971	24851				1e-08	12471.7	382.007	10312	154.399	14522.7	1460.56	6147	879.641	24560	2456.46
																			1e-07	7750	7992	8239	2536	2545	2475	7286	6644	8119	3668	3000	2806	27987	22894	25896				1e-07	7993.67	244.504	2518.67	38.0832	7349.67	739.558	3158	452.199	25592.3	2560.04
																			1e-06	2562	2642	2724	1436	1441	1402	291	265	324	568	464	434	31206	25527	28874				1e-06	2642.67	81.0021	1426.33	21.2211	293.333	29.5691	488.667	70.3231	28535.7	2854.58
																			1e-05	889	917	945	325	326	317	238	217	265	29	23	22	26973	22065	24958				1e-05	917	28	322.667	4.93288	240	24.0624	24.6667	3.78594	24665.3	2467.05
																	CALU-3
																	n3
																		SARS-2 PSEUDOVIRUS																					2D01		3B4		2C02		4C10		2V
																				2D01			3B4			2C02			4C10			2V							AVG	STDEV	AVG	STDEV	AVG	STDEV	AVG	STDEV	AVG	STDEV
																			0	26430	27855	27610	27825	27621	26315	27461	26074	29022	30591	27684	26684	30550	26943	31389				0	27298.3	761.911	27253.7	819.283	27519	1474.86	28319.7	2029.59	29627.3	2362.25
																			1e-11	26488	27916	27670	27580	27377	26083	30743	29190	32490	32426	29345	28285	31894	28128	32770				1e-11	27358	763.416	27013.3	812.061	30807.7	1650.95	30018.7	2151.13	30930.7	2466.38
																			1e-10	26303	27721	27477	24826	24644	23479	29104	27634	30758	31328	28352	27327	31730	27983	32601				1e-10	27167	758.127	24316.3	730.839	29165.3	1562.9	29002.3	2078.27	30771.3	2453.72
																			1e-09	29375	30959	30686	18113	17980	17130	20311	19285	21466	17787	16097	15515	35001	30867	35961				1e-09	30340	846.789	17741	533.304	20354	1091.14	16466.3	1180.17	33943	2706.79
																			1e-08	16860	17769	17613	10540	10463	9968	9560	9077	10103	9718	8795	8477	31939	28167	32816				1e-08	17414	486.077	10323.7	310.413	9580	513.292	8996.67	644.61	30974	2470.17
																			1e-07	17326	18260	18099	4310	4278	4076	6780	6437	7165	6396	5788	5579	36364	32070	37362				1e-07	17895	499.301	4221.33	126.875	6794	364.202	5921	424.428	35265.3	2811.87
																			1e-06	7948	8376	8302	371	368	351	2726	2588	2881	351	318	306	27503	24255	28258				1e-06	8208.67	228.756	363.333	10.7858	2731.67	146.582	325	23.3024	26672	2126.95
																			1e-05	4895	5159	5113	955	948	904	1181	1121	1248	149	135	130	30119	26562	30946				1e-05	5055.67	141.03	935.667	27.6466	1183.33	63.5321	138	9.84886	29209	2329.36
CALU-3
WIV1 PSEUDOVIRUS
NORMALIZED TRIPLICATE DATA																	CALU-3
																	n1
		2D01		3B4		2C02		4C10		2V								WIV1 PSEUDOVIRUS																					2D01		3B4		2C02		4C10		2V
		AVG	SEM	AVG	SEM	AVG	SEM	AVG	SEM	AVG	SEM						47097.1			2D01			3B4			2C02			4C10			2V							AVG	STDEV	AVG	STDEV	AVG	STDEV	AVG	STDEV	AVG	STDEV
	0	99.7588	1.71453	99.1002	1.73104	101.259	0.960869	102.45	0.25612	97.4316	2.78976								0	48083	48254	44107	47204	48673	48941	54005	44928	44848	46947	46591	50503	48119	41776	43477				0	46814.7	2346.47	48272.7	935.143	47927	5263.85	48013.7	2163.16	44457.3	3283.17
	1e-11	110.673	3.26526	104.803	2.41252	111.574	4.88712	111.643	2.05105	115.283	1.90749								1e-11	53512	53703	58087	49994	51550	51834	60214	55093	52004	52102	51707	56048	55340	55045	57002				1e-11	55100.7	2588	51126	990.572	55770.3	4146.7	53285.7	2400.39	55795.7	1055.08
	1e-10	104.367	2.77867	99.2551	3.91222	105.342	3.96384	94.5558	1.18534	104.144	2.11866								1e-10	49792	46969	45674	46801	48257	48523	51114	47514	47430	44513	44175	43884	48578	46911	45699				1e-10	47478.3	2105.72	47860.3	927	48686	2103.13	44190.7	314.793	47062.7	1445.48
	1e-09	94.362	3.7106	78.0886	2.03492	98.8432	1.52781	93.387	4.58136	96.3535	1.56569								1e-09	45121	39281	41390	37206	36364	35575	48265	44312	44233	44338	44002	47697	47211	44988	46657				1e-09	41930.7	2957.3	36381.7	815.644	45603.3	2305.41	45345.7	2043.23	46285.3	1157.17
	1e-08	95.7171	1.36842	46.6271	2.49786	78.4348	8.00642	68.9874	5.6212	105.855	9.88599								1e-08	46496	46661	42651	21769	22447	22570	32961	30740	30677	32079	31836	30509	57594	57725	57713				1e-08	45269.3	2269.04	22262	431.357	31459.3	1300.86	31474.7	845.072	57677.3	72.4178
	1e-07	74.1214	6.63668	22.0232	7.43111	41.7593	8.13099	26.3156	9.44465	98.4476	2.87887								1e-07	30739	32866	32784	9463	9788	10848	14112	18395	15362	10472	8377	9416	49860	43287	45050				1e-07	32129.7	1205.05	10033	724.276	15956.3	2202.49	9421.67	1047.51	46065.7	3402.17
	1e-06	52.6675	6.69648	4.24211	0.193563	16.6133	6.06132	6.00863	1.09765	105.222	8.82167								1e-06	24932	21021	22870	1972	2033	2044	3190	5645	4631	2992	2369	2518	54488	56833	55618				1e-06	22941	1956.47	2016.33	38.7857	4488.67	1233.67	2626.33	325.322	55646.3	1172.76
	1e-05	24.0564	10.3461	0.879622	0.238299	0.213666	0.121303	1.0909	0.0932385	96.1105	4.8415								1e-05	3166	5210	4160	305	315	317	49	41	41	542	538	583	48003	41676	43373				1e-05	4178.67	1022.13	312.333	6.4291	43.6667	4.6188	554.333	24.9065	44350.7	3274.84
																	CALU-3
																	n2
																		WIV1 PSEUDOVIRUS																					2D01		3B4		2C02		4C10		2V
																	52892.7			2D01			3B4			2C02			4C10			2V							AVG	STDEV	AVG	STDEV	AVG	STDEV	AVG	STDEV	AVG	STDEV
																		100.881	0	55201	54893	53172	53358	51166	49106	55566	57286	49973	48362	56225	58503	54327	47166	49086				0	54422	1093.43	51210	2126.34	54275	3823.61	54363.3	5320.65	50193	3706.62
																		99.9111	1e-11	58443	58117	56295	52845	53674	52634	61839	63753	55614	53736	62473	65004	59356	64532	53630				1e-11	57618.3	1157.57	53051	549.752	60402	4255.53	60404.3	5911.98	59172.7	5453.31
																		95.4568	1e-10	54963	54656	52943	50489	48415	46466	57388	49164	51611	46709	48303	52503	54542	57352	57280				1e-10	54187.3	1088.5	48456.7	2011.82	52721	4222.87	49171.7	2993.08	56391.3	1601.97
																		75.0057	1e-09	48333	50052	48483	39672	39001	40431	54699	51392	49193	54728	49000	54107	50860	47156	49954				1e-09	48956	952.122	39701.3	715.451	51761.3	2771.52	52611.7	3143.17	49323.3	1930.86
																		43.7798	1e-08	52502	52209	50572	23156	22204	21310	41490	39774	37314	40831	45006	40505	50529	43868	45654				1e-08	51761	1040.07	22223.3	923.152	39526	2099.02	42114	2509.84	46683.7	3447.81
																		33.5363	1e-07	34868	35651	35439	17738	19297	18882	16044	17696	19226	22930	23869	24431	53706	46626	48525				1e-07	35319.3	404.984	18639	807.408	17655.3	1591.39	23743.3	758.35	49619	3664.59
																		4.05165	1e-06	22416	21268	25445	2143	2055	1973	5030	8310	5121	4124	3932	4779	50586	43918	45706				1e-06	23043	2157.93	2057	85.0176	6153.67	1867.99	4278.33	444.09	46736.7	3451.41
																		0.646601	1e-05	11138	10071	9692	342	328	314	50	51	45	560	652	678	50875	44169	45967				1e-05	10300.3	749.783	328	14	48.6667	3.21455	630	62	47003.7	3471.11
																	CALU-3
																	n3
																		WIV1 PSEUDOVIRUS																					2D01		3B4		2C02		4C10		2V
																	50335.5			2D01			3B4			2C02			4C10			2V							AVG	STDEV	AVG	STDEV	AVG	STDEV	AVG	STDEV	AVG	STDEV
																			0	48024	49248	49181	51723	49775	46467	51017	47962	51123	53873	51236	49861	55506	44694	55342				0	48817.7	688.151	49321.7	2657.16	50034	1795.19	51656.7	2038.81	51847.3	6195.51
																			1e-11	57238	51518	51448	54320	52274	52800	52406	49268	52515	56478	53713	52272	55463	63660	55299				1e-11	53401.3	3322.84	53131.3	1062.48	51396.3	1844	54154.3	2137.45	58140.7	4780.59
																			1e-10	54391	55777	55702	55178	53100	49571	59684	56110	54808	49630	48614	48041	53414	54256	52229				1e-10	55290	779.459	52616.3	2834.62	56867.3	2524.68	48761.7	804.726	53299.7	1018.33
																			1e-09	50259	51540	51470	41302	42370	40089	54988	51695	47102	45088	42392	39986	49197	49055	49028				1e-09	51089.7	720.229	41253.7	1141.27	51261.7	3960.82	42488.7	2552.37	49093.3	90.7873
																			1e-08	45152	46303	49240	25089	20504	30812	54929	41640	45043	28057	32362	30957	57573	46358	57402				1e-08	46898.3	2108.02	25468.3	5164.46	47204	6903.03	30458.7	2195.34	53777.7	6426.19
																			1e-07	32509	49745	49678	4304	4351	5732	28053	29415	30144	6097	7086	8037	55893	45006	55728				1e-07	43977.3	9931.92	4795.67	811.229	29204	1061.35	7073.33	970.062	52209	6238.53
																			1e-06	30793	32756	35703	2554	2126	2200	13855	15546	13900	2046	2154	2385	55604	48799	60425				1e-06	33084	2471.38	2293.33	228.756	14433.7	963.572	2195	173.179	54942.7	5841.15
																			1e-05	20618	22297	23260	414	734	899	340	301	48	604	427	335	56742	45689	56574				1e-05	22058.3	1337.07	682.333	246.593	229.667	158.532	455.333	136.72	53001.7	6333.51
CALU-3
MERS PSEUDOVIRUS
NORMALIZED TRIPLICATE DATA																	CALU-3
																	n1
		2D01		3B4		2C02		4C10		2V								MERS PSEUDOVIRUS																					2D01		3B4		2C02		4C10		2V
		AVG	SEM	AVG	SEM	AVG	SEM	AVG	SEM	AVG	SEM						26683.1			2D01			3B4			2C02			4C10			2V							AVG	STDEV	AVG	STDEV	AVG	STDEV	AVG	STDEV	AVG	STDEV
	0	98.6266	1.51091	96.5287	3.40781	99.7255	2.77224	102.084	1.53279	103.035	2.57253								0	27246	28981	25006	25543	23829	23931	27680	30356	25763	24959	26771	31753	25614	25213	27601				0	27077.7	1992.84	24434.3	961.487	27933	2306.93	27827.7	3518.1	26142.7	1278.77
	1e-10	110.857	3.96135	109.307	5.40352	111.222	5.41138	111.839	5.66751	117.29	4.34529								1e-11	27454	28140	28280	30346	29645	29746	31392	32040	33494	33754	31995	32036	34070	32661	33091				1e-11	27958	442.054	29912.3	378.946	32308.7	1076.45	32595	1003.93	33274	722.106
	1e-09	112.365	3.29886	102.026	4.67837	112.855	7.01355	99.5825	4.09067	114.299	3.94263								1e-10	28133	30988	26738	27420	27915	28805	34273	33199	33176	28044	28790	27589	33895	31458	31059				1e-10	28619.7	2166.39	28046.7	701.825	33549.3	626.819	28141	606.347	32137.3	1535.2
	1e-08	108.892	3.01352	96.3033	5.97966	99.3263	5.21476	95.1147	1.95523	119.895	3.1017								1e-09	28031	27434	28220	22430	22395	24456	29196	28858	27904	26279	26243	25893	31924	33533	34857				1e-09	27895	410.269	23093.7	1179.95	28652.7	670.028	26138.3	213.226	33438	1468.81
	1e-07	104.733	2.61135	72.4792	7.4801	91.8758	3.62027	99.4211	1.34051	108.935	4.65951								1e-08	27627	27623	26343	16196	15579	15616	26287	25281	26574	28635	28189	24713	31920	30560	31698				1e-08	27197.7	740.166	15797	346.039	26047.3	679.001	27179	2147.23	31392.7	729.604
	1e-06	92.4121	10.0751	45.1184	8.04234	81.8727	4.95007	87.3264	7.28867	101.925	3.22094								1e-07	19530	18933	19524	8382	8088	7106	21468	20997	19090	25508	27762	26463	28395	29013	28287				1e-07	19329	342.959	7858.67	668.199	20518.3	1259.19	26577.7	1131.37	28565	391.719
	1e-05	81.2643	7.12208	28.2298	4.60264	64.5938	7.9712	71.644	9.54261	100.848	7.41491								1e-06	20728	19902	20504	6335	5312	4314	16516	14566	15480	21070	23730	21154	30615	32261	28370				1e-06	20378	427.172	5320.33	1010.53	15520.7	975.636	21984.7	1512.09	30415.3	1953.17
	3e-05	66.0458	3.55877	14.533	2.65172	56.5938	11.9221	0	0	108.999	4.95742								1e-05	18334	16356	15307	2056	3032	2330	14299	12327	13278				34059	30044	31011				1e-05	16665.7	1537.08	2472.67	503.398	13301.3	986.207	#DIV/0!	#DIV/0!	31704.7	2095.46
																	CALU-3
																	n2
																		MERS PSEUDOVIRUS																					2D01		3B4		2C02		4C10		2V
																	20384.5			2D01			3B4			2C02			4C10			2V							AVG	STDEV	AVG	STDEV	AVG	STDEV	AVG	STDEV	AVG	STDEV
																			0	19586	19065	20262	22462	20836	19726	19679	17080	21397	22446	20552	17628	23878	19421	21750				0	19637.7	600.17	21008	1376.09	19385.3	2173.43	20208.7	2427.28	21683	2229.26
																			1e-11	22597	22022	22342	19757	19964	20741	22197	20396	20046	22185	23976	21565	22451	25513	19093				1e-11	22320.3	288.112	20154	518.786	20879.7	1154.19	22575.3	1252	22352.3	3211.14
																			1e-10	23448	24956	24085	19521	18107	19143	22958	24453	20612	18914	18319	18855	22906	21630	20865				1e-10	24163	757.02	18923.7	732.072	22674.3	1936.15	18696	327.822	21800.3	1031.11
																			1e-09	22852	21323	21537	19263	17302	21647	18842	17616	18312	19061	18127	18687	25720	20918	23427				1e-09	21904	827.935	19404	2175.93	18256.7	614.87	18625	470.077	23355	2401.81
																			1e-08	22483	21886	22870	14884	16168	13680	19678	18004	19084	19910	19911	19642	20303	19766	22136				1e-08	22413	495.721	14910.7	1244.21	18922	848.677	19821	155.019	20735	1242.66
																			1e-07	20326	21645	22062	10300	9133	11019	16110	15303	15644	16892	19647	17271	18117	18614	21967				1e-07	21344.3	906.214	10150.7	951.827	15685.7	405.11	17936.7	1493.26	19566	2094.12
																			1e-06	19419	19355	19503	6396	8295	7226	10620	10270	12850	16800	16309	15770	18321	17440	18252				1e-06	19425.7	74.2249	7305.67	952.003	11246.7	1399.51	16293	515.186	18004.3	489.943
																			1e-05	13742	11722	12767	2790	3590	4450	7189	8164	9206				21999	20893	20039				1e-05	12743.7	1010.2	3610	830.181	8186.33	1008.69	#DIV/0!	#DIV/0!	20977	982.696
																	CALU-3
																	n3
																		MERS PSEUDOVIRUS																					2D01		3B4		2C02		4C10		2V
																	25232.6			2D01			3B4			2C02			4C10			2V							AVG	STDEV	AVG	STDEV	AVG	STDEV	AVG	STDEV	AVG	STDEV
																			0	24869	25750	23614	26740	23139	22000	25387	24162	25690	26109	25641	26086	28504	22820	27978				0	24744.3	1073.44	23959.7	2474.27	25079.7	809.034	25945.3	263.811	26434	3140.85
																			1e-11	29574	28547	31427	26238	30704	31587	28135	26778	28471	25397	25906	26374	29459	30584	28915				1e-11	29849.3	1459.61	29509.7	2867.54	27794.7	896.344	25892.3	488.643	29652.7	851.188
																			1e-10	27871	26716	29666	27011	25912	28932	25950	24699	26260	25789	25328	25767	28554	30859	28026				1e-10	28084.3	1486.53	27285	1528.53	25636.3	826.42	25628	260.04	29146.3	1506.52
																			1e-09	28068	29991	28751	26416	27205	27506	25708	26854	23920	24317	24061	24305	30799	29656	30229				1e-09	28936.7	974.852	27042.3	562.912	25494	1478.66	24227.7	144.462	30228	571.501
																			1e-08	25223	25726	26505	21081	20858	22471	21924	21541	21018	24436	25203	25430	26716	28388	26223				1e-08	25818	645.933	21470	874.033	21494.3	454.799	25023	520.873	27109	1134.74
																			1e-07	24332	24875	26558	14896	13371	14205	22895	23610	22965	19134	19042	18130	25908	27545	24318				1e-07	25255	1160.63	14157.3	763.617	23156.7	394.155	18768.7	555.011	25923.7	1613.56
																			1e-06	17901	17145	19552	7329	8285	6271	21326	19213	20354	12277	13272	14277	23678	26956	25240				1e-06	18199.3	1230.92	7295	1007.43	20297.7	1057.63	13275.3	1000	25291.3	1639.6
																			1e-05	18819	17989	18575	3961	3831	4791	19143	21087	20156				29398	23535	26755				1e-05	18461	426.582	4194.33	520.801	20128.7	972.288	#DIV/0!	#DIV/0!	26562.7	2936.23
CALU-3
VSV-G PSEUDOVIRUS ENTRY																	CALU-3
NORMALIZED TRIPLICATE DATA																	n1
																		VSV-G																					2D01		3B4		2C02		4C10		2V
		2D01		3B4		2C02		4C10		2V										2D01			3B4			2C02			4C10			2V							AVG	STDEV	AVG	STDEV	AVG	STDEV	AVG	STDEV	AVG	STDEV
		AVG	SEM	AVG	SEM	AVG	SEM	AVG	SEM	AVG	SEM								0	43083	46837	37067	37488	41946	43263	48134	37627	37240	39527	38991	46321	40029	39022	38533				0	42329	4928.45	40899	3026.52	41000.3	6180.97	41613	4086.05	39194.7	762.8
	0	100.906	2.07127	97.8659	0.973034	99.8515	0.754232	102.207	1.14653	99.1687	2.43804								1e-11	45905	49906	39495	39943	44694	46097	51287	40092	39680	42117	41545	49356	42651	41578	41057				1e-11	45102	5251.75	43578	3225.22	43686.3	6585.59	44339.3	4353.96	41762	812.774
	1e-11	105.38	7.37896	102.053	5.76925	104.153	6.13369	106.405	4.35411	103.146	3.66194								1e-10	42235	45916	36338	36750	41121	42412	47187	36887	36508	38750	38224	45410	39242	38254	37775				1e-10	41496.3	4831.54	40094.3	2967.34	40194	6059.08	40794.7	4005.64	38423.7	748.072
	1e-10	107.273	5.65847	104.244	6.98355	106.371	7.18512	109.167	9.41324	106.126	10.6014								1e-09	38533	41891	33152	33529	37516	38694	43050	33653	33307	35353	34873	41429	35802	34901	34463				1e-09	37858.7	4408.35	36579.7	2706.81	36670	5527.95	37218.3	3654.43	35055.3	682.711
	1e-09	103.55	6.72959	100.612	7.67964	102.719	8.18366	105.41	10.0947	102.538	11.3391								1e-08	47411	51543	40791	41254	46161	47609	52969	41408	40981	43498	42908	50975	44051	42942	42404				1e-08	46581.7	5423.76	45008	3330.7	45119.3	6801.36	45793.7	4496.85	43132.3	839.835
	1e-08	105.116	4.33575	101.96	3.93389	103.968	3.03076	106.426	3.26842	103.187	2.69802								1e-07	37019	40245	31850	32211	36042	37174	41359	32331	31998	33964	33503	39801	34395	33530	33109				1e-07	36371.3	4234.81	35142.3	2600.94	35229.3	5311.06	35756	3510.65	33678	655.65
	1e-07	101.491	6.40999	98.5242	6.68761	100.633	7.50061	103.156	8.71148	100.331	9.96927								1e-06	35239	38310	30318	30662	34309	35386	39370	30776	30460	32330	31892	37887	32741	31917	31517				1e-06	34622.3	4031.53	33452.3	2475.77	33535.3	5055.44	34036.3	3341.96	32058.3	624.12
	1e-06	100.422	8.72799	97.385	8.12453	99.5348	9.20979	101.9	9.46259	99.1084	10.4665								1e-05	43134	46894	37111	37532	41997	43315	48191	37672	37285	39574	39038	46377	40077	39069	38579				1e-05	42379.7	4934.93	40948	3030.85	41049.3	6187.89	41663	4091.23	39241.7	763.781
	1e-05	105.91	5.36174	102.927	6.74496	104.993	6.71131	107.755	8.97432	104.71	9.99818
																	CALU-3
																	n2
																		VSV-G																					2D01		3B4		2C02		4C10		2V
																				2D01			3B4			2C02			4C10			2V							AVG	STDEV	AVG	STDEV	AVG	STDEV	AVG	STDEV	AVG	STDEV
																			0	34376	36234	31607	31169	32791	32958	37179	32527	30884	31306	32703	36186	31912	32716	32994				0	34072.3	2328.4	32306	988.205	33530	3265.16	33398.3	2513.21	32540.7	561.905
																			1e-11	38558	40643	35452	34961	36781	36968	41702	36484	34641	35114	36681	40588	35795	36696	37008				1e-11	38217.7	2612.18	36236.7	1108.71	37609	3662.46	37461	2819.13	36499.7	629.883
																			1e-10	34150	35996	31399	30965	32576	32742	36935	32313	30681	31100	32488	35948	31703	32501	32777				1e-10	33848.3	2313.3	32094.3	981.547	33309.7	3243.94	33178.7	2496.71	32327	557.742
																			1e-09	34381	36239	31611	31174	32796	32963	37184	32531	30888	31310	32707	36191	31917	32720	32998				1e-09	34077	2328.93	32311	988.205	33534.3	3265.72	33402.7	2513.76	32545	561.346
																			1e-08	34286	36140	31524	31088	32706	32872	37082	32442	30803	31224	32617	36091	31829	32630	32908				1e-08	33983.3	2322.84	32222	985.574	33442.3	3256.83	33310.7	2506.55	32455.7	560.227
																			1e-07	35877	37817	32987	32531	34224	34398	38803	33948	32233	32673	34131	37766	33307	34145	34435				1e-07	35560.3	2430.52	33717.7	1031.36	34994.7	3407.76	34856.7	2622.9	33962.3	585.766
																			1e-06	38310	40381	35224	34737	36544	36730	41434	36250	34419	34889	36445	40327	35565	36460	36770				1e-06	37971.7	2595.09	36003.7	1100.9	37367.7	3638.6	37220.3	2800.68	36265	625.72
																			1e-05	32854	34630	30208	29790	31340	31499	35533	31087	29517	29920	31255	34584	30500	31267	31533				1e-05	32564	2225.22	30876.3	944.145	32045.7	3120.47	31919.7	2401.99	31100	536.366
																	CALU-3
																	n3
																		VSV-G																					2D01		3B4		2C02		4C10		2V
																				2D01			3B4			2C02			4C10			2V							AVG	STDEV	AVG	STDEV	AVG	STDEV	AVG	STDEV	AVG	STDEV
																			0	26686	29641	29121	29577	29144	26454	28809	25972	32177	35750	29278	27202	31871	27730	32070				0	28482.7	1577.53	28391.7	1691.98	28986	3106.28	30743.3	4458.42	30557	2450.27
																			1e-11	25076	27852	27364	27792	27385	24858	27070	24405	30235	33593	27512	25560	29948	26057	30135				1e-11	26764	1482.07	26678.3	1589.54	27236.7	2918.57	28888.3	4189.63	28713.3	2302.35
																			1e-10	32699	36320	35682	36241	35710	32414	35300	31824	39427	43805	35875	33331	39053	33979	39296				1e-10	34900.3	1932.92	34788.3	2073.3	35517	3806.14	37670.3	5462.93	37442.7	3002.08
																			1e-09	31875	35405	34783	35328	34811	31598	34411	31022	38433	42701	34972	32491	38069	33123	38306				1e-09	34021	1884.33	33912.3	2020.87	34622	3710	36721.3	5325.05	36499.3	2926.39
																			1e-08	27382	30415	29881	30349	29904	27144	29560	26650	33016	36683	30042	27911	32703	28454	32907				1e-08	29226	1619.12	29132.3	1736.26	29742	3186.9	31545.3	4575.15	31354.7	2514.12
																			1e-07	29939	33254	32670	33182	32696	29678	32320	29137	36098	40107	32847	30517	35756	31110	35979				1e-07	31954.3	1769.59	31852	1898.36	32518.3	3484.74	34490.3	5001.74	34281.7	2749.01
																			1e-06	28226	31352	30802	31285	30826	27981	30472	27471	34034	37814	30969	28772	33711	29331	33921				1e-06	30126.7	1668.84	30030.7	1789.84	30659	3285.49	32518.3	4715.91	32321	2591.54
																			1e-05	32046	35594	34969	35517	34997	31767	34595	31188	38639	42930	35159	32665	38273	33300	38511				1e-05	34203	1893.98	34093.7	2031.66	34807.3	3730.04	36918	5353.79	36694.7	2942.28
CALU-3
CELLTITER GLO 2																	CALU-3
NORMALIZED TRIPLICATE DATA																	n1
																		CELLTITER GLO 2																					2D01		3B4		2C02		4C10		2V
		2D01		3B4		2C02		4C10		2V										2D01			3B4			2C02			4C10			2V							AVG	STDEV	AVG	STDEV	AVG	STDEV	AVG	STDEV	AVG	STDEV
		AVG	SEM	AVG	SEM	AVG	SEM	AVG	SEM	AVG	SEM								0	135771	155562	122026	124374	138143	135745	167606	116982	128868	144177	128707	147380	145812	125358	144214				0	137786	16858.6	132754	7355.67	137819	26472.3	140088	9985.5	138461	11375.9
	0	100.447	3.84654	98.321	3.0835	100.171	6.08137	101.285	0.803516	99.7757	1.54226								1e-11	120655	138243	108441	110527	122763	120632	148946	103958	114520	128125	114378	130972	129578	111401	128158				1e-11	122446	14981.5	117974	6536.72	122475	23525.3	124492	8873.61	123046	10109.5
	1e-11	105.808	12.0787	103.622	11.7384	104.627	8.13379	106.347	9.44495	104.546	7.95811								1e-10	144334	165373	129722	132218	146855	144306	178176	124359	136995	153269	136824	156675	155008	133264	153309				1e-10	146476	17921.8	141126	7819.41	146510	28141.9	148923	10615.2	147194	12093.3
	1e-10	111.884	11.526	109.442	10.6745	110.214	1.78536	112.367	7.97179	110.389	5.38638								1e-09	150111	171993	134915	137511	152734	150083	185308	129338	142479	159405	142302	162946	161213	138598	159446				1e-09	152340	18639.2	146776	8132.47	152375	29267.9	154884	11039.5	153086	12577.8
	1e-09	101.233	6.16001	99.0123	4.91859	100.942	7.56776	102.109	5.38095	100.598	5.56116								1e-08	116081	133002	104330	106337	118110	116059	143299	100017	110179	123268	110042	126007	124666	107178	123300				1e-08	117804	14413.5	113502	6289.24	117832	22633.1	119772	8537.28	118381	9726.38
	1e-08	101.552	10.2997	99.4822	10.1325	100.77	8.58829	102.181	8.16554	100.528	7.22561								1e-07	131413	150569	118110	120382	133709	131388	162226	113227	124731	139549	124576	142650	141132	121334	139585				1e-07	133364	16317.2	128493	7119.55	133395	25622.6	135592	9665.03	134017	11011
	1e-07	103.756	3.58523	101.699	4.62635	104.53	12.4828	104.932	5.61267	103.592	7.54809								1e-06	146615	167987	131772	134308	149177	146587	180992	126325	139160	155692	138987	159151	157458	135370	155732				1e-06	148791	18205.3	143357	7943.23	148826	28586.5	151277	10782.8	149520	12284.6
	1e-06	102.786	3.80378	100.587	2.57452	102.751	7.78534	103.742	3.22419	102.259	4.22398								1e-05	129651	148550	116526	118768	131917	129627	160051	111709	123059	137678	122906	140737	139240	119708	137713				1e-05	131576	16098.5	126771	7024.46	131606	25279	133774	9535.15	132220	10862.9
	1e-05	97.0256	4.68272	94.9652	4.00657	96.5779	5.01139	97.7731	1.63005	96.2755	0.517063
																	CALU-3
																	n2
																		CELLTITER GLO 2																					2D01		3B4		2C02		4C10		2V
																				2D01			3B4			2C02			4C10			2V							AVG	STDEV	AVG	STDEV	AVG	STDEV	AVG	STDEV	AVG	STDEV
																			0	90508	99100	126159	132923	96266	87138	122745	104639	144791	136197	104928	94223	124381	101875	116195				0	105256	18605.6	105442	24232.6	124058	20108.2	111783	21810.4	114150	11391.5
																			1e-11	95475	104539	133083	140218	101549	91920	129482	110382	152738	143672	110687	99394	131207	107467	122572				1e-11	111032	19626.8	111229	25562.7	130867	21212	117918	23007.5	120415	12016
																			1e-10	91682	100386	127796	134648	97515	88269	124338	105997	146671	137965	106290	95446	125995	103198	117703				1e-10	106621	18847.1	106811	24547.1	125669	20369.6	113234	22093.6	115632	11538.7
																			1e-09	86569	94787	120669	127139	92077	83346	117404	100086	138491	130270	100362	90123	118969	97442	111139				1e-09	100675	17796.2	100854	23178.3	118660	19233.3	106918	20861.1	109183	10895.9
																			1e-08	94506	103477	131732	138795	100518	90987	128167	109261	151187	142213	109563	98385	129875	106376	121328				1e-08	109905	19427.6	110100	25303.4	129538	20996.6	116720	22773.8	119193	11894.1
																			1e-07	105444	115454	146978	154859	112152	101518	143001	121907	168686	158673	122244	109772	144907	118687	135370				1e-07	122625	21675.8	122843	28231.9	144531	23427	130230	25409.7	132988	13271.3
																			1e-06	92079	100820	128349	135230	97937	88651	124876	106456	147305	138561	106750	95859	126540	103644	118212				1e-06	107083	18928.7	107273	24652.9	126212	20457.3	113723	22188.6	116132	11588.9
																			1e-05	86410	94614	120448	126906	91908	83193	117189	99902	138237	130031	100178	89958	118751	97264	110935				1e-05	100491	17763.7	100669	23136	118443	19198.2	106722	20822.6	108983	10875.6
																	CALU-3
																	n3
																		CELLTITER GLO 2																					2D01		3B4		2C02		4C10		2V
																				2D01			3B4			2C02			4C10			2V							AVG	STDEV	AVG	STDEV	AVG	STDEV	AVG	STDEV	AVG	STDEV
																			0	151131	158148	97447	94267	144574	156946	137568	112631	89667	106650	123579	157585	118106	123970	125041				0	135575	33206	131929	33197.7	113289	23957.3	129271	25940.2	122372	3733.36
																			1e-11	182288	190751	117536	113701	174379	189301	165929	135850	108153	128637	149055	190072	142454	149527	150819				1e-11	163525	40051.8	159127	40041.3	136644	28896.2	155921	31287.8	147600	4503.14
																			1e-10	188874	197643	121783	117809	180679	196140	171923	140758	112060	133284	154441	196939	147601	154929	156268				1e-10	169433	41498.7	164876	41487.8	141580	29940	161555	32418.3	152933	4665.64
																			1e-09	145276	152021	93671	90615	138973	150865	132238	108267	86193	102518	118791	151479	113530	119167	120196				1e-09	130323	31919.9	126818	31911.3	108899	23029	124263	24934.9	117631	3588.64
																			1e-08	170466	178380	109913	106327	163070	177024	155167	127040	101138	120294	139388	177744	133215	139829	141037				1e-08	152920	37454.5	148807	37444.5	127782	27022.1	145809	29258.2	138027	4210.86
																			1e-07	147826	154689	95315	92206	141412	153513	134559	110167	87706	104318	120876	154138	115523	121258	122306				1e-07	132610	32480.2	129044	32471	110811	23433.1	126444	25372.4	119696	3651.43
																			1e-06	147431	154276	95061	91960	141035	153103	134200	109873	87472	104039	120553	153727	115215	120935	121980				1e-06	132256	32393.1	128699	32384.3	110515	23370.6	126106	25305.2	119377	3641.79
																			1e-05	149023	155941	96087	92952	142557	154756	135648	111059	88416	105162	121854	155386	116458	122240	123296				1e-05	133684	32742.9	130088	32734.3	111708	23622.7	127467	25578.2	120665	3681.14

## Sheet: Fig 1G
FIG 1G - NEUTRALIZATION OF AUTHENTIC SARS-COV-2 WITH LEAD VNAR ANTIBODIES
		SR_2D01																		REFORMATTED		SR_2D01		SR_3B4		SR_2C02		SR_4C10		2V-Fc
	[antibody], logM	Replicate 1		Replicate 2		Replicate 3			Notes:	Values are reported as percent infection. The value for 100% infection was defined as the signal given from the negative control wells.	[VNAR-2D01], logM	n1	n2	n3	AVG	SEM					[antibody], logM	AVG	SEM	AVG	SEM	AVG	SEM	AVG	SEM	AVG	SEM
	-5	58.0899	70.3292	6.14306	3.95512	4.62833	5.63815				-5	64.2096	5.04909	5.13324	24.7973	19.7061				1e-11	-11			108.103	10.7639	97.9964	21.8139	122.387	39.9093	108.645	6.22747
	-6	67.8257	87.8535	112.006	96.69	111.669	67.237				-6	77.8396	104.348	89.453	90.5468	7.67178				1e-10	-10	98.3665	9.60849	116.143	12.9087	83.1458	13.3376	102.951	23.0718	96.9693	12.309
	-7	63.6532	116.226	112.174	105.105	76.4937	79.6914				-7	89.9397	108.64	78.0926	92.2239	8.89181				1e-09	-9	112.282	4.5487	69.8714	9.42285	48.8946	6.08724	29.8822	7.12434	104.276	7.03683
	-8	89.2443	125.406	85.7503	85.582	65.7223	80.8696				-8	107.325	85.6662	73.2959	88.7624	9.94458				1e-08	-8	88.7624	9.94458	60.5812	5.98751	5.85469	6.20723	1.84866	2.71044	85.5052	19.9103
	-9	90.6351	134.863	131.697	108.135	126.48	81.8794				-9	112.749	119.916	104.18	112.282	4.5487				1e-07	-7	92.2239	8.89181	8.03459	5.71879	1.47802	4.69925	-0.654172	3.09239	111.36	14.0742
	-10	160.732	72.8326	68.0785	119.748	62.1879	106.62				-10	116.783	93.913	84.4039	98.3665	9.60849				1e-06	-6	90.5468	7.67178	-1.21722	1.82917	-0.326053	1.15886	8.11595	5.17092	103.528	14.0492
																				1e-05	-5	24.7973	19.7061
		SR_3B4
	[antibody], logM	Replicate 1		Replicate 2		Replicate 3					[VNAR-3B4], logM	n1	n2	n3	AVG	SEM
	-6	-5.92734	3.82409	1.86495	1.86495	-4.69592	-4.23403				-6	-1.05162	1.86495	-4.46497	-1.21722	1.82917
	-7	5.83174	11.5679	3.40836	-7.78135	6.15858	29.0223				-7	8.69981	-2.18649	17.5905	8.03459	5.71879
	-8	72.0841	59.1778	55.1125	79.8071	36.8745	60.4311				-8	65.631	67.4598	48.6528	60.5812	5.98751
	-9	88.7189	57.1702	56.2701	112.605	67.8214	36.6436				-9	72.9445	84.4373	52.2325	69.8714	9.42285
	-10	167.017	104.207	126.881	115.305	113.549	69.8999				-10	135.612	121.093	91.7244	116.143	12.9087
	-11	77.8203	119.407	148.875	110.289	108.93	83.2948				-11	98.6138	129.582	96.1124	108.103	10.7639
		SR_2C02
	[antibody], logM	Replicate 1		Replicate 2		Replicate 3					[VNAR-2C02], logM	n1	n2	n3	AVG	SEM
	-6	-4.2065	-0.47801	-5.85209	9.19614	1.77059	-2.38645				-6	-2.34226	1.67203	-0.307928	-0.326053	1.15886
	-7	-7.36138	-1.33843	1.86495	-5.85209	23.0177	-1.46266				-7	-4.3499	-1.99357	10.7775	1.47802	4.69925
	-8	14.7227	21.6061	-3.15113	5.33762	6.62048	-10.0077				-8	18.1644	1.09325	-1.69361	5.85469	6.20723
	-9	70.6501	49.7132	28.8746	65.5306	54.6574	23.9415				-9	60.1816	47.2026	39.2995	48.8946	6.08724
	-10	124.57	93.3078	95.627	56.6559	70.8237	57.8907				-10	108.939	76.1415	64.3572	83.1458	13.3376
	-11	77.8203	83.2696	161.608	121.093	58.8145	85.3734				-11	80.5449	141.35	72.0939	97.9964	21.8139
		2V
	[antibody], logM	Replicate 1		Replicate 2		Replicate 3					[VNAR-2V], logM	n1	n2	n3	AVG	SEM
	-5	132.887	130.306	90.6109	90.6109	81.9092	94.8422				-5	131.597	90.6109	88.3757	103.528	14.0492
	-6	114.531	113.384	99.4855	72.09	131.332	137.336				-6	113.958	85.7878	134.334	111.36	14.0742
	-7	99.6176	150.382	82.1222	58.1994	64.5881	58.1216				-7	125	70.1608	61.3549	85.5052	19.9103
	-8	103.633	131.166	97.5563	89.0675	122.556	81.6782				-8	117.4	93.3119	102.117	104.276	7.03683
	-9	94.4551	78.9675	133.44	109.518	62.2787	103.156				-9	86.7113	121.479	82.7175	96.9693	12.309
	-10	118.547	76.673	131.511	106.817	112.163	106.159				-10	97.6099	119.164	109.161	108.645	6.22747
		SR_4C10
	[antibody], logM	Replicate 1		Replicate 2		Replicate 3					[VNAR-4C10], logM	n1	n2	n3	AVG	SEM
	-6	3.43023	2.73256	5.72347	31.1897	5.46574	0.153965				-6	3.0814	18.4566	2.80985	8.11595	5.17092
	-7	-7.03488	-0.40698	11.5113	-0.45016	-2.38645	-5.15781				-7	-3.72093	5.53055	-3.77213	-0.654172	3.09239
	-8	-5.63953	0.813953	3.79421	9.96785	3.15627	-1.00077				-8	-2.41279	6.88103	1.07775	1.84866	2.71044
	-9	26.4535	4.82558	43.1511	31.5756	18.6297	54.6574				-9	15.6395	37.3633	36.6436	29.8822	7.12434
	-10	67.2674	52.9651	168.553	109.903	97.8445	121.17				-10	60.1163	139.228	109.507	102.951	23.0718
	-11	101.279	70.0581	238.392	165.852	80.5235	78.214				-11	85.6686	202.122	79.3687	122.387	39.9093
